# Supplementary material for: Characterization of Novel Lachancea thermotolerans Strains for Application in Table Olive Fermentation
Source: Foods. 2026 May 26;15(11):1883. doi: 10.3390/foods15111883 (PMC13257267; doi:10.3390/foods15111883)
Supplement: Supplementary file 1 [file foods-15-01883-s001.zip]

Archive with 2 entries (2 files):
- 3_Suppl Figure S1.tiff
- SUPPLEMENTARY TABLE Foods.pdf
